# Supplementary material for: CRISPR/Cas9-Mediated Knockout of the White Gene in Agasicles hygrophila
Source: Int J Mol Sci. 2025 May 10;26(10):4586. doi: 10.3390/ijms26104586 (PMC12110819; doi:10.3390/ijms26104586)
Supplement: Supplementary file 1 [file ijms-26-04586-s001.zip]

Archive with 1 entries (1 files):
- ijms-3551745-supplementary.pdf
